# Supplementary material for: Plasma Endocan as a Biomarker of Thrombotic Events in COVID-19 Patients
Source: J Clin Med. 2022 Sep 22;11(19):5560. doi: 10.3390/jcm11195560 (PMC9572304; doi:10.3390/jcm11195560)
Supplement: Supplementary file 1 [file jcm-11-05560-s001.zip]

Archive with 1 entries (1 files):
- jcm-1900159-supplementary.pdf
